# Supplementary material for: High Intensity Long Interval Sets Provides Similar Enjoyment as Continuous Moderate Intensity Exercise. The Tromsø Exercise Enjoyment Study
Source: Front Psychol. 2019 Aug 6;10:1788. doi: 10.3389/fpsyg.2019.01788 (PMC6691159; doi:10.3389/fpsyg.2019.01788)
Supplement: Supplementary file 2 [file Data_Sheet_1.ZIP]

Archive with 1 entries (1 files):
- spss_data_sheet_TEES.sav
